# Supplementary material for: Interfacial Engineering of High-Performance Pickering Emulsion–Gelatin Composite Films for Active Packaging
Source: Foods. 2025 Nov 20;14(22):3978. doi: 10.3390/foods14223978 (PMC12652791; doi:10.3390/foods14223978)
Supplement: Supplementary file 1 [file foods-14-03978-s001.zip]

Archive with 1 entries (1 files):
- foods-3951253-supplementary.pdf
